# Supplementary material for: Simultaneous Enantiomeric Separation of Carfentrazone-Ethyl Herbicide and Its Hydrolysis Metabolite Carfentrazone by Cyclodextrin Electrokinetic Chromatography. Analysis of Agrochemical Products and a Degradation Study
Source: Molecules. 2021 Sep 2;26(17):5350. doi: 10.3390/molecules26175350 (PMC8433761; doi:10.3390/molecules26175350)
Supplement: Supplementary file 1 [file molecules-26-05350-s001.zip]

Archive with 1 entries (1 files):
- molecules-1350922-supplementary.pdf
